# Supplementary material for: Functional Characterization of the PoWHY1 Gene from Platycladus orientalis and Its Role in Abiotic Stress Tolerance in Transgenic Arabidopsis thaliana
Source: Plants (Basel). 2025 Jan 14;14(2):218. doi: 10.3390/plants14020218 (PMC11768397; doi:10.3390/plants14020218)
Supplement: Supplementary file 1 [file plants-14-00218-s001.zip]

Archive with 1 entries (1 files):
- plants-3346612-supplementary.pdf
